# Supplementary material for: Molecular Characterization of Wilson’s Disease in Liver Transplant Patients: A Five-Year Single-Center Experience in Iran
Source: Diagnostics (Basel). 2025 Oct 1;15(19):2504. doi: 10.3390/diagnostics15192504 (PMC12523244; doi:10.3390/diagnostics15192504)
Supplement: Supplementary file 1 [file diagnostics-15-02504-s001.zip]

Archive with 1 entries (1 files):
- diagnostics-3854749-supplementary.pdf
